# Supplementary material for: Wild vs. Cultivated Zingiber striolatum Diels: Nutritional and Biological Activity Differences
Source: Plants (Basel). 2023 May 31;12(11):2180. doi: 10.3390/plants12112180 (PMC10255660; doi:10.3390/plants12112180)
Supplement: Supplementary file 1 [file plants-12-02180-s001.zip]

Archive with 1 entries (1 files):
- plants-2411773-supplementary.pdf
